# Supplementary material for: Comprehensive Proteoform Characterization of Plasma Complement Component C8αβγ by Hybrid Mass Spectrometry Approaches
Source: J Am Soc Mass Spectrom. 2018 Mar 12;29(6):1099–110. doi: 10.1007/s13361-018-1901-6 (PMC6003997; doi:10.1007/s13361-018-1901-6)
Supplement: Supplementary file 3 — (XLSX 23 kb) [file 13361_2018_1901_MOESM3_ESM.xlsx]

## Sheet: Site-specific quantification
C8 subunit	Glycosylation Site	Glycan composition	Relative abundance
Alpha	TSP1_WSEW	Man	0.730288
Alpha	TSP1_WSEW	Man2	0.269712
Alpha	TSP2_WSCWSSW	Man	0.00350353
Alpha	TSP2_WSCWSSW	Man2	0.642741
Alpha	TSP2_WSCWSSW	Man3	0.353755
Alpha	N437	HexNAc(4)Hex(5)	0.00454755
Alpha	N437	HexNAc(4)Hex(5)NeuAc(1)	0.387066
Alpha	N437	HexNAc(4)Hex(5)Fuc(1)NeuAc(1)	0.0060127
Alpha	N437	HexNAc(4)Hex(5)NeuAc(2)	0.594987
Alpha	N437	HexNAc(4)Hex(5)Fuc(1)NeuAc(2)	0.00738667
Beta	TSP1_WSSW	Man	0.259626
Beta	TSP1_WSSW	Man2	0.740374
Beta	TSP2_WNCWSNW	Man	0.197125
Beta	TSP2_WNCWSNW	Man2	0.232036
Beta	TSP2_WNCWSNW	Man2	0.377909
Beta	TSP2_WNCWSNW	Man3	0.19293
Beta	N101	Naked	0.995768
Beta	N101	HexNAc(2)Hex(5)	0.00251822
Beta	N101	HexNAc(2)Hex(8)	0.00171405
Beta	N243	HexNAc(4)Hex(5)NeuAc(2)	1
Gamma	T35	Naked	0.99563
Gamma	T35	HexNAc(1)	0.00296775
Gamma	T35	HexNAc(1)Hex(1)	0.000691713
Gamma	T35	HexNAc(1)Hex(1)NeuAc(1)	0.000710219

## Sheet: Peptide-centric data - Asn+Try
	C8 subunit	Sequence	Modifications	Peptide Modified Sequence	Precursor (m/z)	Product charge	Mass Error (ppm)	Total Area	Retention time	Percentage
HCD	Alpha	AATPAAVTCQLSNWSEWTDCFPCQDKK	3xCarbamidomethyl [C9; C20; C23]; 1xHex [W14]	AATPAAVTC[+57.0]QLSNW[+162.1]SEWTDCC[+57.0]FPCC[+57.0]QDKK	834.114	4	-4.64	8.06331e+08	38.16	0.676688
HCD	Alpha	AATPAAVTCQLSNWSEWTDCFPCQDKK	3xCarbamidomethyl [C9; C20; C23]; 2xHex [W14; W17]	AATPAAVTC[+57.0]QLSNW[+162.1]SEW[+162.1]TDCC[+57.0]FPCC[+57.0]QDKK	1165.84	3	-2.96	3.85253e+08	34.96	0.323312
HCD	Alpha	ADGSWSCWSSWSVCR	2xCarbamidomethyl [C7; C14]; 1xHex [W5]	ADGSW[+162.1]SC[+57.0]WSSWSVC[+57.0]R	996.894	2	-2.51	6.02003e+06	38.85	0.00317291
HCD	Alpha	ADGSWSCWSSWSVCR	2xCarbamidomethyl [C7; C14]; 2xHex [W5; W8]	ADGSW[+162.1]SC[+57.0]W[+162.1]SSWSVC[+57.0]R	1077.92	2	-1.01	1264258881	35.6	0.666338
HCD	Alpha	ADGSWSCWSSWSVCR	2xCarbamidomethyl [C7; C14]; 3xHex [W5; W8; W11]	ADGSW[+162.1]SC[+57.0]W[+162.1]SSW[+162.1]SVC[+57.0]R	1158.95	2	-0.98	6.27043e+08	31.97	0.330489
HCD	Alpha	VRGGSSGWSGGLAQNR	1xHexNAc(4)Hex(5)NeuAc(2) [N15]	VRGGSSGWSGGLAQN[+2204.8]R	1265.19	3	-3.78	87852808	28.59	0.505589
HCD	Alpha	VRGGSSGWSGGLAQNR	1xHexNAc(4)Hex(5)NeuAc(1) [N15]	VRGGSSGWSGGLAQN[+1913.7]R	1168.16	3	-3.1	85910334	27.85	0.494411
EThcD	Alpha	AATPAAVTCQLSNWSEWTDCFPCQDKK	3xCarbamidomethyl [C9; C20; C23]; 1xHex [W14]	AATPAAVTC[+57.0]QLSNW[+162.1]SEWTDCC[+57.0]FPCC[+57.0]QDKK	834.113	4	-5.74	1.02323e+09	38.18	0.729482
EThcD	Alpha	AATPAAVTCQLSNWSEWTDCFPCQDKK	3xCarbamidomethyl [C9; C20; C23]; 2xHex [W14; W17]	AATPAAVTC[+57.0]QLSNW[+162.1]SEW[+162.1]TDCC[+57.0]FPCC[+57.0]QDKK	874.626	4	-5.5	3.79452e+08	34.92	0.270518
EThcD	Alpha	ADGSWSCWSSWSVCR	2xCarbamidomethyl [C7; C14]; 1xHex [W5]	ADGSW[+162.1]SC[+57.0]WSSWSVC[+57.0]R	996.89	2	-6.25	6.30611e+06	38.82	0.00276776
EThcD	Alpha	ADGSWSCWSSWSVCR	2xCarbamidomethyl [C7; C14]; 2xHex [W5; W8]	ADGSW[+162.1]SC[+57.0]W[+162.1]SSWSVC[+57.0]R	718.947	3	-6.48	1.30051e+09	35.63	0.570794
EThcD	Alpha	ADGSWSCWSSWSVCR	2xCarbamidomethyl [C7; C14]; 3xHex [W5; W8; W11]	ADGSW[+162.1]SC[+57.0]W[+162.1]SSW[+162.1]SVC[+57.0]R	772.964	2	-6.46	9.71602e+08	31.96	0.426438
EThcD	Alpha	VRGGSSGWSGGLAQNR	1xHexNAc(4)Hex(5)NeuAc(2) [N15]	VRGGSSGWSGGLAQN[+2204.8]R	949.141	4	-5.15	1.68665e+08	28.57	0.516108
EThcD	Alpha	VRGGSSGWSGGLAQNR	1xHexNAc(4)Hex(5)NeuAc(1) [N15]	VRGGSSGWSGGLAQN[+1913.7]R	876.369	4	-5.73	1.58136e+08	27.95	0.483892
HCD	Beta	EYESYSDFERNVTEK	1xHexNAc(4)Hex(5)NeuAc(2) [N11]	EYESYSDFERN[+2204.8]VTEK	1367.53	3	-3.55	4.63181e+08	31.66	1
HCD	Beta	NTPIDGKWNCWSNWSSCSGR	2xCarbamidomethyl [C10; C17]; 2xHex [W11; W14]	NTPIDGKWNCW[+162.1]SNW[+162.1]SSCSGR	912.714	3	-1.44	43913170	32.57	0.596781
HCD	Beta	NTPIDGKWNCWSNWSSCSGR	2xCarbamidomethyl [C10; C17]; 3xHex [W8; W11; W14]	NTPIDGKW[+162.1]NCW[+162.1]SNW[+162.1]SSCSGR	966.73	3	-2.46	29670246	29.75	0.403219
HCD	Beta	SVDVTLMPIDCELSSWSSWTTCDPCQK	3xCarbamidomethyl [C11; C22; C25]; 1xHex [W16]	SVDVTLMPIDC[+57.0]ELSSW[+162.1]SSWTTC[+57.0]DPC[+57.0]QK	1122.15	3	-4.4	41119012	43.07	0.0938421
HCD	Beta	SVDVTLMPIDCELSSWSSWTTCDPCQK	3xCarbamidomethyl [C11; C22; C25]; 2xHex [W16; W19]	SVDVTLMPIDC[+57.0]ELSSW[+162.1]SSW[+162.1]TTC[+57.0]DPC[+57.0]QK	1176.16	3	-2.67	9.67388e+07	41.19	0.220778
HCD	Beta	SVDVTLMPIDCELSSWSSWTTCDPCQK	3xCarbamidomethyl [C11; C22; C25]; 1xOxidation [M7]; 1xHex [W]	SVDVTLM[+16]PIDC[+57.0]ELSSW[+162.1]SSWTTC[+57.0]DPC[+57.0]QK	1127.48	3	-4.36	6.39364e+07	41.24	0.145916
HCD	Beta	SVDVTLMPIDCELSSWSSWTTCDPCQK	3xCarbamidomethyl [C11; C22; C25]; 1xOxidation [M7]; 2xHex [W16; W19]	SVDVTLM[+16]PIDC[+57.0]ELSSW[+162.1]SSW[+162.1]TTC[+57.0]DPC[+57.0]QK	1181.5	3	-2.11	2.36378e+08	38.28	0.539464
HCD	Beta	YAYLLQPSQFHGEPCNFSDKEVEDCVTNRPCR	3xCarbamidomethyl [C15; C25; C31]	YAYLLQPSQFHGEPC[+57.0]NFSDKEVEDC[+57.0]VTNRPC[+57.0]R	784.151	5	-5.46	3137534281	35.05	0.996047
HCD	Beta	YAYLLQPSQFHGEPCNFSDKEVEDCVTNRPCR	3xCarbamidomethyl [C15; C25; C31]; 1xHexNAc(2)Hex(5) [N16]	YAYLLQPSQFHGEPC[+57.0]N[+1217.1]FSDKEVEDC[+57.0]VTNRPC[+57.0]R	1027.44	5	-3.07	7.65235e+06	34.3	0.00242933
HCD	Beta	YAYLLQPSQFHGEPCNFSDKEVEDCVTNRPCR	3xCarbamidomethyl [C15; C25; C31]; 1xHexNAc(2)Hex(8) [N16]	YAYLLQPSQFHGEPC[+57.0]N[+1703.529]FSDKEVEDC[+57.0]VTNRPC[+57.0]R	1124.67	5	-2.48	4798812	34.28	0.00152344
EThcD	Beta	EYESYSDFERNVTEK	1xHexNAc(4)Hex(5)NeuAc(2) [N11]	EYESYSDFERN[+2204.8]VTEK	1367.53	3	-5.43	6.53755e+08	31.7	1
EThcD	Beta	NTPIDGKWNCWSNWSSCSGR	2xCarbamidomethyl [C10; C17]; 2xHex [W11; W14]	NTPIDGKWNCW[+162.1]SNW[+162.1]SSCSGR	912.71	3	-5.72	4.27706e+07	32.57	0.536914
EThcD	Beta	NTPIDGKWNCWSNWSSCSGR	2xCarbamidomethyl [C10; C17]; 3xHex [W8; W11; W14]	NTPIDGKW[+162.1]NCW[+162.1]SNW[+162.1]SSCSGR	966.728	3	-4.93	3.68894e+07	39.79	0.463086
EThcD	Beta	SVDVTLMPIDCELSSWSSWTTCDPCQK	3xCarbamidomethyl [C11; C22; C25]; 1xHex [W16]	SVDVTLMPIDC[+57.0]ELSSW[+162.1]SSWTTC[+57.0]DPC[+57.0]QK	1122.15	3	-4.62	6.02623e+07	43.11	0.103346
EThcD	Beta	SVDVTLMPIDCELSSWSSWTTCDPCQK	3xCarbamidomethyl [C11; C22; C25]; 2xHex [W16; W19]	SVDVTLMPIDC[+57.0]ELSSW[+162.1]SSW[+162.1]TTC[+57.0]DPC[+57.0]QK	1176.16	3	-5.26	1.37458e+08	41.17	0.235732
EThcD	Beta	SVDVTLMPIDCELSSWSSWTTCDPCQK	3xCarbamidomethyl [C11; C22; C25]; 1xOxidation [M7]; 1xHex [W]	SVDVTLM[+16]PIDC[+57.0]ELSSW[+162.1]SSWTTC[+57.0]DPC[+57.0]QK	1127.48	3	-5.44	1.02713e+08	41.23	0.176147
EThcD	Beta	SVDVTLMPIDCELSSWSSWTTCDPCQK	3xCarbamidomethyl [C11; C22; C25]; 1xOxidation [M7]; 2xHex [W16; W19]	SVDVTLM[+16]PIDC[+57.0]ELSSW[+162.1]SSW[+162.1]TTC[+57.0]DPC[+57.0]QK	1181.49	3	-10.28	2.82678e+08	38.09	0.484775
EThcD	Beta	YAYLLQPSQFHGEPCNFSDKEVEDCVTNRPCR	3xCarbamidomethyl [C15; C25; C31]	YAYLLQPSQFHGEPC[+57.0]NFSDKEVEDC[+57.0]VTNRPC[+57.0]R	784.151	5	-5.62	2.63442e+09	35.16	0.995488
EThcD	Beta	YAYLLQPSQFHGEPCNFSDKEVEDCVTNRPCR	3xCarbamidomethyl [C15; C25; C31]; 1xHexNAc(2)Hex(5) [N16]	YAYLLQPSQFHGEPC[+57.0]N[+1217.1]FSDKEVEDC[+57.0]VTNRPC[+57.0]R	1027.43	5	-5.92	6.89938e+06	34.33	0.00260712
EThcD	Beta	YAYLLQPSQFHGEPCNFSDKEVEDCVTNRPCR	3xCarbamidomethyl [C15; C25; C31]; 1xHexNAc(2)Hex(8) [N16]	YAYLLQPSQFHGEPC[+57.0]N[+1703.529]FSDKEVEDC[+57.0]VTNRPC[+57.0]R	1124.67	5	-4.43	5.04042e+06	34.23	0.00190466
HCD	Gamma	RPASPISTIQPK	1xHexNAc(1)Hex(1) [T/S]	RPASPIS[+365.3]TIQPK	553.963	3	-3.85	3538005	26.8	0.00139996
HCD	Gamma	RPASPISTIQPK	1xHexNAc(1) [S/T]	RPASPIS[+203.2]TIQPK	499.945	3	-4.41	13016721	37.7	0.00515061
HCD	Gamma	RPASPISTIQPK		RPASPISTIQPK	647.876	2	-2.57	2.51066e+09	28.9	0.993449
EThcD	Gamma	RPASPISTIQPK	1xHexNAc(1)Hex(1) [T/S]	RPASPIS[+365.3]TIQPK	553.962	3	-5.28	4.64961e+06	26.81	0.00135744
EThcD	Gamma	RPASPISTIQPK	1xHexNAc(1) [S/T]	RPASPIS[+203.2]TIQPK	499.944	3	-5.98	1.68488e+07	27.81	0.00491896
EThcD	Gamma	RPASPISTIQPK		RPASPISTIQPK	432.251	3	-6.54	3.40378e+09	28.98	0.993724

## Sheet: Peptide-centric data - Try
Fragment method	C8 subunit	Sequence	Modifications	Peptide Modified Sequence	Precursor (m/z)	Product charge	Mass Error (ppm)	Retention time	Total Area	HCD_Trypsin
HCD	Alpha	AATPAAVTCQLSNWSEWTDCFPCQDKK	3xCarbamidomethyl [C9; C20; C23]; 1xHex [W14]	AATPAAVTC[+57]QLSNW[+162.1]SEWTDCC[+57]FPCC[+57]QDKK	1111.82	3	-2.42	38.31	4.23356e+08	0.726583
HCD	Alpha	AATPAAVTCQLSNWSEWTDCFPCQDKK	3xCarbamidomethyl [C9; C20; C23]; 2xHex [W14; W17]	AATPAAVTC[+57]QLSNW[+162.1]SEW[+162.1]TDCC[+57]FPCC[+57]QDKK	1165.83	3	-3.7	35.01	1.59311e+08	0.273417
HCD	Alpha	ADGSWSCWSSWSVCR	2xCarbamidomethyl [C7; C14]; 1xHex [W5]	ADGSW[+162.1]SC[+57.0]WSSWSVC[+57.0]R	996.894	2	-2.64	38.82	8.62946e+06	0.00383416
HCD	Alpha	ADGSWSCWSSWSVCR	2xCarbamidomethyl [C7; C14]; 2xHex [W5; W8]	ADGSW[+162.1]SC[+57.0]W[+162.1]SSWSVC[+57.0]R	1077.92	2	-3.16	35.67	1.39349e+09	0.619144
HCD	Alpha	ADGSWSCWSSWSVCR	2xCarbamidomethyl [C7; C14]; 3xHex [W5; W8; W11]	ADGSW[+162.1]SC[+57.0]W[+162.1]SSW[+162.1]SVC[+57.0]R	1158.95	2	-2.98	32.01	8.48557e+08	0.377022
HCD	Alpha	VRGGSSGWSGGLAQNR	1xHexNAc(4)Hex(5) [N15]	VRGGSSGWSGGLAQN[+1622.6]R	1071.12	3	-5.71	27.41	1.15748e+07	0.00802173
HCD	Alpha	VRGGSSGWSGGLAQNR	1xHexNAc(4)Hex(5)NeuAc(1) [N15]	VRGGSSGWSGGLAQN[+1913.7]R	876.371	4	-2.94	28.04	4.94313e+08	0.342574
HCD	Alpha	VRGGSSGWSGGLAQNR	1xHexNAc(4)Hex(5)NeuAc(2) [N15]	VRGGSSGWSGGLAQN[+2204.8]R	949.142	4	-4.83	28.66	9.17301e+08	0.635719
EThcD	Alpha	AATPAAVTCQLSNWSEWTDCFPCQDKK	3xCarbamidomethyl [C9; C20; C23]; 1xHex [W14]	AATPAAVTC[+57]QLSNW[+162.1]SEWTDCC[+57]FPCC[+57]QDKK	834.113	4	-5.74	38.32	5.77645e+08	0.734798
EThcD	Alpha	AATPAAVTCQLSNWSEWTDCFPCQDKK	3xCarbamidomethyl [C9; C20; C23]; 2xHex [W14; W17]	AATPAAVTC[+57]QLSNW[+162.1]SEW[+162.1]TDCC[+57]FPCC[+57]QDKK	874.626	4	-5.92	35.09	2.08483e+08	0.265202
EThcD	Alpha	ADGSWSCWSSWSVCR	2xCarbamidomethyl [C7; C14]; 1xHex [W5]	ADGSW[+162.1]SC[+57]WSSWSVC[+57]R	996.89	2	-5.88	38.87	1.82177e+07	0.0066463
EThcD	Alpha	ADGSWSCWSSWSVCR	2xCarbamidomethyl [C7; C14]; 2xHex [W5; W8]	ADGSW[+162.1]SC[+57]W[+162.1]SSWSVC[+57]R	718.947	3	-5.97	35.76	1.73763e+09	0.633935
EThcD	Alpha	ADGSWSCWSSWSVCR	2xCarbamidomethyl [C7; C14]; 3xHex [W5; W8; W11]	ADGSW[+162.1]SC[+57]W[+162.1]SSW[+162.1]SVC[+57]R	772.964	3	-5.83	32.1	9.85176e+08	0.359418
EThcD	Alpha	VRGGSSGWSGGLAQNR	1xHexNAc(4)Hex(5)Fuc(1)NeuAc(2) [N15]	VRGGSSGWSGGLAQN[+2350.8]R	985.656	4	-5.28	28.63	1.35515e+07	0.00738667
EThcD	Alpha	VRGGSSGWSGGLAQNR	1xHexNAc(4)Hex(5)NeuAc(2) [N15]	VRGGSSGWSGGLAQN[+2204.8]R	949.141	4	-6.12	28.71	1.09156e+09	0.594987
EThcD	Alpha	VRGGSSGWSGGLAQNR	1xHexNAc(4)Hex(5) [N15]	VRGGSSGWSGGLAQN[+1622.6]R	803.595	4	-5.81	27.51	8.3429e+06	0.00454755
EThcD	Alpha	VRGGSSGWSGGLAQNR	1xHexNAc(4)Hex(5)NeuAc(1) [N15]	VRGGSSGWSGGLAQN[+1913.7]R	876.369	4	-5.17	28.11	7.10107e+08	0.387066
EThcD	Alpha	VRGGSSGWSGGLAQNR	1xHexNAc(4)Hex(5)Fuc(1)NeuAc(1) [N15]	VRGGSSGWSGGLAQN[+2059.7]R	912.881	4	-8.39	28.04	1.10308e+07	0.0060127
HCD	Beta	EYESYSDFERNVTEK	1xHexNAc(4)Hex(5)NeuAc(2) [N11]	EYESYSDFERN[+2204.8]]VTEK	1025.9	4	-5.27	31.75	3.77332e+08	1
HCD	Beta	NTPIDGKWNCWSNWSSCSGR	2xCarbamidomethyl [C10; C17]; 1xHex [W11]	NTPIDGKWNCW[+162.1]SNWSSCSGR	858.695	3	-3.2	34.87	5.69423e+07	0.183195
HCD	Beta	NTPIDGKWNCWSNWSSCSGR	2xCarbamidomethyl [C10; C17]; 2xHex [W8; W11]	NTPIDGKW[+162.1]NCW[+162.1]SNWSSCSGR	912.712	3	-3.05	32.6	7.05392e+07	0.226939
HCD	Beta	NTPIDGKWNCWSNWSSCSGR	2xCarbamidomethyl [C10; C17]; 2xHex [W11; W14]	NTPIDGKWNCW[+162.1]SNW[+162.1]SSCSGR	912.708	3	-7.13	32.24	1.14885e+08	0.369608
HCD	Beta	NTPIDGKWNCWSNWSSCSGR	2xCarbamidomethyl [C10; C17]; 3xHex [W8; W11; W14]	NTPIDGKW[+162.1]NCW[+162.1]SNW[+162.1]SSCSGR	966.733	3	0.7	29.85	6.84626e+07	0.220258
HCD	Beta	SVDVTLMPIDCELSSWSSWTTCDPCQK	3xCarbamidomethyl [C11; C22; C25]; 1xHex [W]	SVDVTLMPIDC[+57]ELSSW[+162.1]SSWTTC[+57]DPC[+57]QK	1122.15	3	-4.62	43.06	5.43837e+06	0.00698013
HCD	Beta	SVDVTLMPIDCELSSWSSWTTCDPCQK	3xCarbamidomethyl [C11; C22; C25]; 2xHex [W16; W19]	SVDVTLMPIDC[+57]ELSSW[+162.1]SSW[+162.1]TTC[+57]DPC[+57]QK	1176.16	3	-3.81	41.25	5.15008e+08	0.661012
HCD	Beta	SVDVTLMPIDCELSSWSSWTTCDPCQK	3xCarbamidomethyl [C11; C22; C25]; 1xOxidation [M7]; 1xHex [W]	SVDVTLM[+16]PIDC[+57]ELSSW[+162.1]SSWTTC[+57]DPC[+57]QK	1127.48	3	-3.06	41.2	3.38646e+07	0.0434651
HCD	Beta	SVDVTLMPIDCELSSWSSWTTCDPCQK	3xCarbamidomethyl [C11; C22; C25]; 1xOxidation [M7]; 2xHex [W16; W19]	SVDVTLM[+16]PIDC[+57]ELSSW[+162.1]SSW[+162.1]TTC[+57]DPC[+57]QK	1181.5	3	-3.15	38.23	2.2481e+08	0.288543
HCD	Beta	YAYLLQPSQFHGEPCNFSDKEVEDCVTNRPCR	3xCarbamidomethyl [C15; C25; C31]	YAYLLQPSQFHGEPC[+57]NFSDKEVEDC[+57]VTNRPC[+57]R	784.153	5	-3.13	35.14	3.50307e+09	0.998431
HCD	Beta	YAYLLQPSQFHGEPCNFSDKEVEDCVTNRPCR	3xCarbamidomethyl [C15; C25; C31]; 1xHexNAc(2)Hex(5) [N16]	YAYLLQPSQFHGEPC[+57]N[+1217.1]FSDKEVEDC[+57]VTNRPC[+57]R	1027.44	5	-2.95	34.4	5.5047e+06	0.00156893
EThcD	Beta	EYESYSDFERNVTEK	1xHexNAc(4)Hex(5)NeuAc(2) [N11]	EYESYSDFERN[+2204.8]]VTEK	1367.53	3	-5.16	31.78	4.33808e+08	1
EThcD	Beta	NTPIDGKWNCWSNWSSCSGR	2xCarbamidomethyl [C10; C17]; 1xHex [W11]	NTPIDGKWNCW[+162.1]SNWSSCSGR	858.693	3	-4.48	34.95	9.74166e+07	0.211054
EThcD	Beta	NTPIDGKWNCWSNWSSCSGR	2xCarbamidomethyl [C10; C17]; 2xHex [W8; W11]	NTPIDGKW[+162.1]NCW[+162.1]SNWSSCSGR	912.71	3	-5.52	32.68	1.09454e+08	0.237134
EThcD	Beta	NTPIDGKWNCWSNWSSCSGR	2xCarbamidomethyl [C10; C17]; 2xHex [W11; W14]	NTPIDGKWNCW[+162.1]SNW[+162.1]SSCSGR	912.71	3	-5.52	32.3	1.78264e+08	0.386211
EThcD	Beta	NTPIDGKWNCWSNWSSCSGR	2xCarbamidomethyl [C10; C17]; 3xHex [W8; W11; W14]	NTPIDGKW[+162.1]NCW[+162.1]SNW[+162.1]SSCSGR	966.727	3	-5.69	29.92	7.64366e+07	0.165601
EThcD	Beta	SVDVTLMPIDCELSSWSSWTTCDPCQK	3xCarbamidomethyl [C11; C22; C25]; 1xHex [W]	SVDVTLMPIDC[+57]ELSSW[+162.1]SSWTTC[+57]DPC[+57]QK	1122.14	3	-6.25	43.09	2.65335e+07	0.0349774
EThcD	Beta	SVDVTLMPIDCELSSWSSWTTCDPCQK	3xCarbamidomethyl [C11; C22; C25]; 2xHex [W16; W19]	SVDVTLMPIDC[+57]ELSSW[+162.1]SSW[+162.1]TTC[+57]DPC[+57]QK	1176.16	3	-5.68	41.28	3.39069e+08	0.446973
EThcD	Beta	SVDVTLMPIDCELSSWSSWTTCDPCQK	3xCarbamidomethyl [C11; C22; C25]; 1xOxidation [M7]; 1xHex [W]	SVDVTLM[+16]PIDC[+57]ELSSW[+162.1]SSWTTC[+57]DPC[+57]QK	1127.48	3	-5.66	41.28	9.10385e+07	0.12001
EThcD	Beta	SVDVTLMPIDCELSSWSSWTTCDPCQK	3xCarbamidomethyl [C11; C22; C25]; 1xOxidation [M7]; 2xHex [W16; W19]	SVDVTLM[+16]PIDC[+57]ELSSW[+162.1]SSW[+162.1]TTC[+57]DPC[+57]QK	886.37	4	-7.75	38.32	3.01949e+08	0.39804
EThcD	Beta	YAYLLQPSQFHGEPCNFSDKEVEDCVTNRPCR	3xCarbamidomethyl [C15; C25; C31]	YAYLLQPSQFHGEPC[+57]NFSDKEVEDC[+57]VTNRPC[+57]R	784.153	5	-3.44	35.16	3.72113e+09	1
HCD	Gamma	RPASPISTIQPK		RPASPISTIQPK	647.876	2	-2.76	28.9639	5.85471e+09	0.996112
HCD	Gamma	RPASPISTIQPK	1xHexNAc(1) [S/T]	RPASPIS[+203.2]TIQPK	499.946	3	-3.41	27.9358	1.56336e+07	0.00265988
HCD	Gamma	RPASPISTIQPK	1xHexNAc(1)Hex(1) [T/S]	RPASPIS[+365.3]TIQPK	553.962	3	-4.62	26.9	3.34295e+06	0.000568765
HCD	Gamma	RPASPISTIQPK	1xHexNAc(1)Hex(1)NeuAc(1) [T8]	RPASPIS[+656.6]TIQPK	650.996	3	-1.64	28.11	3.87625e+06	0.000659501
EThcD	Gamma	RPASPISTIQPK		RPASPISTIQPK	432.252	3	-5.9	29.09	5.55756e+09	0.995149
EThcD	Gamma	RPASPISTIQPK	1xHexNAc(1) [S/T]	RPASPIS[+203.2]TIQPK	499.945	3	-4.69	27.95	1.82932e+07	0.00327561
EThcD	Gamma	RPASPISTIQPK	1xHexNAc(1)Hex(1) [T/S]	RPASPIST[+365.3]IQPK	553.961	3	-6.16	26.93	4.5496e+06	0.000814661
EThcD	Gamma	RPASPISTIQPK	1xHexNAc(1)Hex(1)NeuAc(1) [T8]	RPASPIST[+656.6]IQPK	650.993	3	-5.07	28.15	4.24957e+06	0.000760937
