# Supplementary material for: Comprehensive Proteoform Characterization of Plasma Complement Component C8αβγ by Hybrid Mass Spectrometry Approaches
Source: J Am Soc Mass Spectrom. 2018 Mar 12;29(6):1099–110. doi: 10.1007/s13361-018-1901-6 (PMC6003997; doi:10.1007/s13361-018-1901-6)
Supplement: Supplementary file 5 — (XLSX 12 kb) [file 13361_2018_1901_MOESM5_ESM.xlsx]

## Sheet: Validated C8 proteoforms
Proteoform	Relative abundance (%)	TSP1 (Alpha)	TSP2 (Alpha)	N-glycosylation (Alpha)	TSP1 (Beta)	TSP2 (Beta)	N-glycosylation (Beta)	O-glycosylation (Gamma)	Calculated MW (Da)	Observed MW (average of all charges)	Mass error (Da)
1	0.0485773	Hex(1)	Hex(2)	HexNAc(4)Hex(5)NeuAc(1)	Hex(1)	Hex(1)	HexNAc(4)Hex(5)NeuAc(2)	0	148007	148008	-1.0122
2	0.0254414	Hex(1)	Hex(1)	HexNAc(4)Hex(5)NeuAc(1)	Hex(1)	Hex(1)	HexNAc(4)Hex(5)NeuAc(2)	HexNAc(1)	148048	148050	-2.0796
3	0.192277	Hex(1)	Hex(2)	HexNAc(4)Hex(5)NeuAc(1)	Hex(2)	Hex(1)	HexNAc(4)Hex(5)NeuAc(2)	0	148169	148172	-2.4098
4	0.0226281	Hex(1)	Hex(2)	HexNAc(4)Hex(5)NeuAc(1)	Hex(1)	Hex(1)	HexNAc(4)Hex(5)NeuAc(2)	HexNAc(1)	148210	148211	-0.8772
5	0.12105	Hex(1)	Hex(2)	HexNAc(4)Hex(5)NeuAc(2)	Hex(1)	Hex(1)	HexNAc(4)Hex(5)NeuAc(2)	0	148298	148305	-6.4143
6	0.362833	Hex(1)	Hex(2)	HexNAc(4)Hex(5)NeuAc(1)	Hex(2)	Hex(2)	HexNAc(4)Hex(5)NeuAc(2)	0	148331	148335	-3.8074
7	0.56181	Hex(1)	Hex(2)	HexNAc(4)Hex(5)NeuAc(2)	Hex(2)	Hex(1)	HexNAc(4)Hex(5)NeuAc(2)	0	148461	148464	-3.1319
8	0.240914	Hex(1)	Hex(2)	HexNAc(4)Hex(5)NeuAc(2)	Hex(1)	Hex(1)	HexNAc(4)Hex(5)NeuAc(2)	HexNAc(1)	148502	148502	-0.0393
9	1	Hex(1)	Hex(2)	HexNAc(4)Hex(5)NeuAc(2)	Hex(2)	Hex(2)	HexNAc(4)Hex(5)NeuAc(2)	0	148623	148625	-1.9295
10	0.0961602	Hex(1)	Hex(2)	HexNAc(4)Hex(5)NeuAc(2)	Hex(2)	Hex(1)	HexNAc(4)Hex(5)NeuAc(2)	HexNAc(1)	148664	148662	1.9431
11	0.731876	Hex(1)	Hex(3)	HexNAc(4)Hex(5)NeuAc(2)	Hex(2)	Hex(2)	HexNAc(4)Hex(5)NeuAc(2)	0	148785	148785	-0.4671
12	0.0161264	Hex(1)	Hex(2)	HexNAc(4)Hex(5)NeuAc(2)	Hex(2)	Hex(1)	HexNAc(4)Hex(5)NeuAc(2)	HexNAc(1)Hex(1)	148826	148826	-0.2345
13	0.195188	Hex(2)	Hex(3)	HexNAc(4)Hex(5)NeuAc(2)	Hex(2)	Hex(2)	HexNAc(4)Hex(5)NeuAc(2)	0	148947	148948	-1.3447
14	0.0255531	Hex(1)	Hex(2)	HexNAc(4)Hex(5)NeuAc(2)	Hex(2)	Hex(1)	HexNAc(4)Hex(5)NeuAc(2)	HexNAc(1)Hex(1)NeuAc(1)	149117	149110	6.8434
